# Supplementary material for: Click-Functionalization of Silanized Carbon Nanotubes: From Inorganic Heterostructures to Biosensing Nanohybrids
Source: Molecules. 2023 Feb 25;28(5):2161. doi: 10.3390/molecules28052161 (PMC10004328; doi:10.3390/molecules28052161)
Supplement: Supplementary file 1 [file molecules-28-02161-s001.zip]

Archive with 1 entries (1 files):
- molecules-2190335-supplementary.pdf
